# Supplementary material for: Prognostic Impact of Array-based Genomic Profiles in Esophageal Squamous Cell Cancer
Source: BMC Cancer. 2008 Apr 11;8:98. doi: 10.1186/1471-2407-8-98 (PMC2374796; doi:10.1186/1471-2407-8-98)
Supplement: Additional file 4 — Copy number alterations, listed in decrescent prevalence order, in relation to tumor stage. Table listing the most frequent copy number alterations, sorted in decreasing order, in relation to tumor stage. Columns give the cytoband, start reporter, end reporter, size (Mbp), frequency of the change and candidate genes in the region. [file 1471-2407-8-98-S4.xls]

## Sheet: Sheet1
	Additional File 2 - Copy number alterations, listed in decrescent prevalence order, in relation to tumor stage.
		Cytoband	Starting clone	Ending clone	Size (Mbp)	Frequency	Candidate genes
	GAINS
	Stage I	6p25.3	RP13-486F12	RP11-59N17	0.454212	1	---
		12p13.33	CTD-2094C14	RP11-574G8	0.197667	1	---
		17p13.1	RP11-222J21	RP11-441N13	0.81489	1	IF5A, eIF4F, TNFSF13, TNK1, TP53, EFNB3
		5p15.33	RP11-811I15	CTD-2296H22	1.79432	0.66	TERT
		19p13.3	RP11-519F9	RP13-547L2	4.20281	0.66	TCF3, MKNK2, MAP2K2
		19q13.42	CTD-2503B7	RP11-772P23	0.505935	0.66	BRSK1
	Stage II	5p15.33	RP11-811I15	CTD-2296H22	1.79432	0.77	TERT
		12p13.33	CTD-2094C14	RP11-574G8	0.197667	0.77	---
		19p13.3	RP11-519F9	RP11-9F15	0.296963	0.77	TCF3, MKNK2, MAP2K2
		20q11.21	RP11-363M16	RP11-777H15	0.911739	0.77	BCL2L1, TPX2, PDRG1
		20q13.33	RP11-478N4	RP11-350G15	2.52007	0.77	---
		8q24.13-8q24.23	RP11-158F20	RP11-141J23	12.6544	0.66	NOV, TAF2, MYC, MTSS1, WISP1
		8q24.3	RP13-483J14	CTD-2300I18	2.48967	0.66	PTK2
	Stage III	12p13.33	CTD-2094C14	RP11-574G8	0.197667	1	---
		5p15.33	RP11-811I15	CTD-2296H22	1.79432	0.85	TERT
		20q13.33	RP11-797B12	RP11-350G15	1.11855	0.85	---
		11q13.3	RP11-433A18	RP11-389P13	2.49762	0.77	MYEOV, CCND1, FGF4, FGF3
		7p22.3	CTD-2245C5	RP11-734E9	1.0126	0.71	---
		8q23.3-8q24.23	RP11-458N4	RP11-606J18	19.9137	0.71	NOV, TAF2, MYC, MTSS1, WISP1
		8q24.3	CTD-2228B12	CTD-2300I18	4.67803	0.71	PTK2
		9q32	RP11-349F12	RP11-809H10	0.3268	0.71	---
		17p13.1	RP11-205D17	RP11-63C7	0.68847	0.71	IF5A, eIF4F, TNFSF13, TNK1, TP53, EFNB3
		19p13.3	RP11-519F9	RP13-547L2	4.20281	0.71	TCF3, MKNK2, MAP2K2
		19q13.42	CTD-2503B7	RP11-772P23	0.505935	0.71	BRSK1
	Stage IV	12p13.33	CTD-2094C14	RP11-574G8	0.197667	0.99	---
		19q13.42	CTD-2503B7	RP11-528E9	0.317904	0.81	BRSK1
		20q13.33	RP11-220G17	RP11-350G15	2.33161	0.81	---
		8q24.3	RP11-118P12	CTD-2300I18	4.67803	0.77	PTK2
		3q27.1 - 3q29	RP11-45H2	RP13-497I17	12.0037	0.72	MAP3K13, PPPR1R2
		3q29	RP13-616I3	RP11-496H1	0.362143	0.72	---
		7p22.3	CTD-2245C5	RP11-734E9	1.0126	0.72	---
		11q13.33	RP11-622F5	CTD-2011L13	1.89299	0.72	MYEOV, CCND1, FGF4, FGF3
		16p13.3	RP11-344L6	RP11-680M24	3.23827	0.72	AXIN1,
		19p13.3	RP11-519F9	RP11-127H19	2.86893	0.72	TCF3, MKNK2, MAP2K2
	LOSSES
	Stage I	21q22.12	RP11-154L23	RP11-714H12	35.3614	0.66	---
	Stage II	3p26.3-3p26.1	CTD-2014I4	RP11-659L12	0.050182	0.44	---
		3p24.3	RP11-332M19	RP11-125I11	20.8101	0.44	---
		3p14.1-3p11.1	RP11-140J3	RP11-675B20	68.0712	0.44	FOXP1
		5q13.2	RP11-797E13	RP11-313H4	68.9239	0.44	---
		8p23.3-8p21.3	RP11-12F3	RP11-135I5	0.634373	0.44	---
		8p21.2-8p21.1	RP11-115K10	RP11-415I22	24.1167	0.44	PBK
		8p12	RP11-783B3	RP11-331J19	28.9038	0.44	---
		9p24.3-9p24.2	RP11-1112G24	RP11-778P24	0.264461	0.44	---
		9p24.19p22.3	RP11-772O4	RP11-713D18	6.3675	0.44	---
		9p22.3-9p21.2	RP11-141K7	RP11-82P9	16.1487	0.44	MTAP, CDKN2A/B, TUSC1
		13q13.3;13q14.3	RP11-713M2	RP11-764N11	38.9157	0.44	FOXO1A
		19p13.2	RP11-1307A5	RP11-203K6	8.71716	0.55	---
		21q21.1	RP11-70H18	RP11-45L22	20.8994	0.44	---
	Stage III	3p26.3-3p26.1	RP11-359E9	RP11-608N16	0.036784	0.58	---
		3p21.1-3p13	RP11-431K18	RP11-744B4	53.1269	0.57	PTPRG, FOXP1
	Stage IV	3p24.3	RP11-332M19	RP11-424H11	20.8101	0.54	---
		5q12.3	RP11-183N2	RP11-633F2	66.2256	0.54	---
		9p23	RP11-287F15	RP11-312G1	10.0302	0.54	---
		9p21.3	RP11-113D19	RP11-614B15	20.9964	0.54	MTAP, CDKN2A/B
		21q22.12	RP11-154L23	RP11-714H12	35.3614	0.54	---
