# Supplementary material for: Prognostic Impact of Array-based Genomic Profiles in Esophageal Squamous Cell Cancer
Source: BMC Cancer. 2008 Apr 11;8:98. doi: 10.1186/1471-2407-8-98 (PMC2374796; doi:10.1186/1471-2407-8-98)
Supplement: Additional file 7 — Regions correlated to prognosis identified by Cox analysis. Table listing the regions of aberrations significantly correlated (P < 0.05) to prognosis in univariate Cox analysis. Cytoband, start reporter, end reporter and size (Mbp) of the aberrant region are given. [file 1471-2407-8-98-S7.xls]

## Sheet: Sheet1
	Additional File 7
	Regions correlated to prognosis identified by Cox analysis
	Cytoband	Start clone	End clone	Size (Mbp)
	1p36.32	CTD-2634M20	RP11-718D19	1.09
	1q42.3	RP11-641H4	RP11-378I20	1.27935
	2p25.3	CTD-2379H9	RP11-420M7	0.0419533
	2p25.1	RP11-202M15	RP11-714N23	0.0297562
	2p24.3	RP11-598F15	RP11-542H15	0.28432
	3q11.2	RP11-598F17	RP11-138B23	0.658513
	3q13.11	RP11-554J17	RP11-117E4	1.18437
	3q22.3	RP11-155A14	RP11-690B22	0.0777102
	3q24	RP11-766M9	RP11-47K4	0.280758
	3q26.1	RP11-717D15	RP11-512K15	0.0614436
	9p12;9p11.2	RP11-353M14	RP11-21A19	0.0568055
	9q34.13;9q34.2	RP11-326L24	RP11-100C15	0.306838
	9q34.3	RP11-807E24	RP11-668B20	0.0529435
	10p11.23	RP11-689K22	RP11-765O1	0.75147
	10q11.21	RP11-770F9	RP11-534N5	0
	10q11.23	RP11-602F1	RP11-486G13	1.29951
	10q22.3	RP11-175M21	RP11-654G17	2.07708
	11q14.1	RP11-621J4	RP11-19D17	0.401273
	11q14.1-3	RP11-131C11	RP11-347D14	0.476608
	11q21	RP11-689O19	RP11-410D1	0.414903
	14q11.1	RP11-262I20	CTD-2320L21	0.0541039
	14q24.3	RP11-539P4	RP11-804J22	0.0695375
	18p11.31	RP11-538J9	RP11-70G19	0.0866546
	18p11.31	RP11-297J10	CTD-2118M12	0.123559
	18q23	RP11-17M16	RP11-703M10	0.0423115
	19p13.3	RP11-17K15	CTD-2507H2	0.127671
	19p13.2	RP11-177J4	RP11-504L15	0.487042
	19p13.11	CTD-2542J8	RP11-315A22	0.278955
	19q13.33	CTD-2318D10	RP11-808J4	0.0254642
	22q13.1	RP11-459P5	RP11-168F23	0.103873
